# Supplementary material for: Bacterial and Fungal Communities Associated with the Ectomycorrhizospheric Soil and Stem Endosphere of the Mycoheterotrophic Plant Monotropa uniflora
Source: Plants (Basel). 2026 Apr 8;15(8):1145. doi: 10.3390/plants15081145 (PMC13119174; doi:10.3390/plants15081145)
Supplement: Supplementary file 1 [file plants-15-01145-s001.zip]

Archive with 2 entries (2 files):
- Supplementary Material_v2.pdf
- File S1.xlsx
