# Supplementary material for: Bacterial and Fungal Communities Associated with the Ectomycorrhizospheric Soil and Stem Endosphere of the Mycoheterotrophic Plant Monotropa uniflora
Source: Plants (Basel). 2026 Apr 8;15(8):1145. doi: 10.3390/plants15081145 (PMC13119174; doi:10.3390/plants15081145)
Supplement: Supplementary file 1 [file plants-15-01145-s001.zip › File S1.xlsx]

## Sheet: LEGEND
	Each sheet corresponds to a specific taxonomic level (phylum, class, order, family, or genus) for fungal (ITS) or bacterial (16S rRNA) communities, with five sheets per marker. Heatmaps display taxa across compartments (e.g., ECT and END). Values represent relative abundance (proportion), and cells are colored using a linear scale as follows: Green: high relative abundance Yellow: intermediate re…

## Sheet: ITS_Phylum
Phylum	ECT	END
Ascomycota	43.7147	93.8878
Basidiomycota	55.7188	5.63492
Chytridiomycota	0.226922	0.0309692
Cryptomycota	0.000893396	0.00983149
Mucormycota	0.32877	0.303793
Zoopagomycota	0.00982735	0.132725

## Sheet: ITS_Class
Class	ECT	END
Agaricomycetes	54.1091	5.0944
Chytridiomycetes	0.214928	0.0309735
Cystobasidiomycetes	0.00134051	0
Dothideomycetes	1.52505	30.8923
Eurotiomycetes	3.04518	17.0187
Geminibasidiomycetes	0.488838	0.0948869
Lecanoromycetes	0.00223418	0
Leotiomycetes	1.89816	16.5103
Malasseziomycetes	0.00134051	0
Microbotryomycetes	0.0920481	0.0255654
Mortierellomycetes	0.403939	0.299902
Orbiliomycetes	1.702	0.060472
Pezizomycetes	1.15954	0.0737463
Pucciniomycetes	0.00134051	0
Rhizophydiomycetes	0.00357468	0
Saccharomycetes	0.0933886	1.37266
Sareomycetes	0.00178734	0
Schizosaccharomycetes	0.00134051	0
Sordariomycetes	34.2839	27.9685
Spiculogloeomycetes	0	0.00393314
Tremellomycetes	0.948632	0.416912
Umbelopsidomycetes	0.0125114	0.00393314
Zoopagomycetes	0.00983038	0.132743

## Sheet: ITS_Order
Order	ECT	END
Agaricales	1.66915	1.61354
Agaricomycetes order incertae sedis	0.0265875	0
Amphisphaeriales	0.0324457	0.0488055
Atheliales	0.0229824	0.00788776
Auriculariales	0.160426	0.264733
Cantharellales	0.0878739	1.7284
Chaetothyriales	2.87776	17.0134
Cladosporiales	0.0076608	0.00887373
Coronophorales	0.18431	0
Corticiales	0.00540762	0
Cystobasidiales	0.00135191	0
Dothideales	0	0.0142966
Eurotiales	0.170791	0.0517634
Filobasidiales	0.348792	0.177968
Geminibasidiales	0.492995	0.0951461
Helotiales	1.14867	16.3065
Holtermanniales	0.0896764	0.139022
Hypocreales	33.9486	27.9675
Leotiomycetes order incertae sedis	0.00405572	0
Lobulomycetales	0.00090127	0
Malasseziales	0.00135191	0
Microbotryomycetes order incertae sedis	0.0639902	0.0108457
Mortierellales	0.409177	0.300721
Mycosphaerellales	0.00360508	0
Mytilinidiales	0.00315445	0
Onygenales	0.00225318	0
Orbiliales	1.71647	0.0606371
Pezizales	1.1694	0.0739477
Pleosporales	1.33118	13.8568
Pucciniales	0.00135191	0
Rhizophydiales	0.140148	0.031058
Russulales	52.5688	1.14668
Saccharomycetales	0.0941828	1.37641
Sareales	0.00180254	0
Schizosaccharomycetales	0.00135191	0
Sebacinales	0.0238837	0.347061
Sordariales	0.389349	0.0128176
Spiculogloeomycetes order incertae sedis	0	0.00394388
Spizellomycetales	0.0247849	0
Sporidiobolales	0.0090127	0.00492985
Thelebolales	0.00360508	0.00147895
Thelephorales	0.00225318	0
Tremellales	0.0396559	0.00542283
Trichosporonales	0.478575	0.0956391
Umbelopsidales	0.0126178	0.00394388
Venturiales	0.18476	17.0809
Verrucariales	0.0166735	0
Xylariales	0.0162229	0.0157755
Zoopagales	0.00991397	0.133106

## Sheet: ITS_Family
Family	ECT	END
Alphamycetaceae	0.00370834	0
Aspergillaceae	0.173828	0.0708034
Atheliaceae	0.0236407	0.0107891
Auriculariales family incertae sedis	0.0727762	0.0215782
Bionectriaceae	2.15176	1.33852
Bulleribasidiaceae	0.00741668	0
Ceratobasidiaceae	0.0653595	0
Ceratostomataceae	0.189589	0
Chaetomiaceae	0.396792	0.0175323
Chaetothyriaceae	0.000927085	0
Chrysozymaceae	0.065823	0.00539454
Cladosporiaceae	0.00788022	0.0121377
Clavicipitaceae	0.105688	0.38099
Cordycipitaceae	0.0190052	0.284562
Corticiaceae	0.00556251	0
Cortinariaceae	0.00185417	0.0289957
Cucurbitariaceae	0.311964	3.24886
Cystobasidiaceae	0.00139063	0
Debaryomycetaceae	0.0375469	0
Dermateaceae	0.0194688	0
Dictyosporiaceae	0.000927085	0
Didymellaceae	0.0134427	0
Didymosphaeriaceae	0.0468178	0
Entolomataceae	0.00648959	0
Filobasidiaceae	0.0278125	0.00337159
Geminibasidiaceae	0.507115	0.130143
Hamatocanthoscyphaceae	0.00278125	0
Helotiales family incertae sedis	0.158995	0.0883356
Herpotrichiellaceae	2.91475	23.2161
Holtermanniaceae	0.0922449	0.190158
Hyaloscyphaceae	0.246141	3.78495
Hypocreaceae	0.866824	1.78762
Inocybaceae	0.230381	1.10184
Lasiosphaeriaceae	0.00370834	0
Lobulomycetaceae	0.000927085	0
Lophiostomataceae	0	0.0134864
Malasseziaceae	0.00139063	0
Malbrancheaceae	0.00231771	0
Microbotryomycetes family Incertae sedis	0	0.00944045
Mollisiaceae	0.470032	0.615652
Mortierellaceae	0.420896	0.411334
Mycosphaerellaceae	0.00231771	0
Myxotrichaceae	0.00417188	0
Nectriaceae	27.006	33.2668
Neopyrenochaetaceae	0.070922	0.00134864
Oliveoniaceae	0.0922449	0.340531
Ophiocordycipitaceae	0.0106615	0
Orbiliaceae	1.76563	0.0829411
Periconiaceae	0.00185417	0
Pezizaceae	1.20057	0.101148
Pezizellaceae	0.0032448	0
Phaeosphaeriaceae	0.0185417	0
Piptocephalidae	0.0101979	0.182066
Piskurozymaceae	0.222037	0.165882
Plectosphaerellaceae	4.74621	1.19624
Pleosporaceae	0.00185417	0
Pleuroascaceae	0.00417188	0
Ploettnerulaceae	0.0472813	2.13691
Porodiplodiaceae	0.00556251	0.0269727
Psathyrellaceae	0.00648959	0.0182066
Pseudeurotiaceae	0	0.00202295
Pyronemataceae	0.00231771	0
Rhizophydiales family incertae sedis	0.140453	0.042482
Russulaceae	54.0745	1.56846
Rutstroemiaceae	0.00185417	0
Saccotheciaceae	0	0.0195552
Schizosaccharomycetaceae	0.00139063	0
Sebacinaceae	0.0106615	0
Serendipitaceae	0.0139063	0.47472
Spizellomycetaceae	0.0254948	0
Sporidiobolaceae	0.00927085	0.00674318
Sporocadaceae	0.0500626	0.0802438
Stachybotryaceae	0.0101979	0
Strophariaceae	0	0.00674318
Sympoventuriaceae	0.176146	22.4514
Thelebolaceae	0.00370834	0
Thelephoraceae	0.00231771	0
Trichocomaceae	0.00185417	0
Trichomeriaceae	0.00834376	0
Trichosporonaceae	0.492282	0.130818
Trimorphomycetaceae	0.0333751	0.0074175
Umbelopsidaceae	0.0129792	0.00539454
Venturiaceae	0.0139063	0.912352
Verrucariaceae	0.0171511	0
Zythiaceae	0.00185417	0

## Sheet: ITS_Genus
Genus	ECT	END
Allophylaria	0.00239705	0
Alternaria	0.00191764	0
Apiotrichum	0.0623232	0.0065276
Apodus	0.00383527	0
Aspergillus	0	0.0130552
Athelia	0	0.0116046
Athelopsis	0.00575291	0
Aureobasidium	0	0.0210334
Bimuria	0.0297234	0
Bulleribasidium	0.00383527	0
Cadophora	0.144302	2.39128
Calycina	0.000958819	0
Chaetomium	0.125126	0.00362645
Chrysozyma	0.0297234	0
Cladophialophora	0.505777	2.10842
Cladosporium	0.00814996	0.0130552
Clonostachys	1.92051	0.1262
Coprinellus	0.00671173	0.0195828
Cordyceps	0	0.00942876
Cortinarius	0.00191764	0
Cucurbitaria	0.322643	3.49444
Cystobasidium	0.00143823	0
Cystodendron	0.00862937	0
Dactylonectria	0.00862937	0
Derxomyces	0.00239705	0
Dyactilonectria	6.34498	3.94412
Entoloma	0.00671173	0
Epicoccum	0.0052735	0
Exophiala	2.36301	22.7429
Filobasidium	0.00479409	0
Furcasterigmium	4.90867	1.28666
Fusarium	0.0172587	0.055122
Fusicolla	0.00623232	0
Geminibasidium	0.524474	0.139981
Gliomastix	0.304904	1.3135
Gymnostellatospora	0	0.00217587
Hirsutella	0.0110264	0
Holtermannia	0.0541733	0.190751
Holtermanniella	0.0412292	0.0137805
Humicolopsis	0.0244499	0
Hyalorbilia	0	0.00290116
Hyaloscypha	0.0153411	0
Hypholoma	0	0.00725289
Hypomyces	0.73829	1.48177
Ilyonectria	20.8097	29.8674
Inocybe	0.238266	1.18512
Kiskunsagia	0	0.0145058
Knufia	0.00862937	0
Lasionectria	0.60885	1.88938
Linnemannia	0.0877319	0.0137805
Malassezia	0.00143823	0
Malbranchea	0.00239705	0
Mariannaea	0.0239705	0
Memnoniella	0.010547	0
Meyerozyma	0.0388322	0
Microsphaeropsis	0.00239705	0
Microthecium	0.196078	0
Mortierella	0.0680761	0.000725289
Mycochaetophora	0.0124646	0
Mycogone	0.00575291	0
Naganishia	0.0239705	0.00362645
Neonectria	0.0234911	0.00942876
Neopyrenochaeta	0.0733496	0.00145058
Oidiodendron	0.00431468	0
Oliveonia	0.17067	0.38948
Operculomyces	0.135193	0.0456932
Orbilia	1.61417	0
Paraphoma	0.00958819	0
Penicillium	0.179779	0.0631002
Periconia	0.00191764	0
Pestalotiopsis	0.0158205	0.0145058
Peziza	0	0.0747048
Phaeosphaeria	0.00623232	0
Phlegmacium	0	0.0311874
Piskurozyma	0.0052735	0.0101541
Polyphilus	0.0287646	0
Porodiplodia	0.00575291	0.0290116
Pseudocoleophoma	0.000958819	0
Pseudoophiobolus	0.00335587	0
Ramgea	0.00383527	0
Rhodotorula	0.00958819	0.00725289
Russula	55.9058	1.68702
Rutstroemia	0.00191764	0
Saitozyma	0.0345175	0.00797818
Sarea	0.00191764	0
Serendipita	0.00862937	0.196553
Serendipitaceae genus incertae sedis	0.00575291	0.31405
Sloofia	0.00814996	0
Solicoccozyma	0.224364	0.168267
Spizellomyces	0.0263675	0
Sympoventuria	0.182176	24.1333
Syncephalis	0.010547	0.195828
Talaromyces	0.00191764	0
Thelephora	0.00239705	0
Thelonectria	0.0225322	0
Trichocladium	0.285249	0.0152311
Trichoderma	0.0671173	0.155212
Udeniozyma	0	0.0101541
Umbelopsis	0.0134235	0.00580232
Vanrija	0.122249	0.00217587
Veronaea	0.00287646	0.0456932
Verrucula	0.0177381	0
Vishniacozyma	0.00143823	0
Volutella	0.0517762	0.0130552
Wilcoxina	0.00239705	0

## Sheet: 16S_Phylum
Phylum	ECT	END
Abditibacteriota	0.00898392	0
Acidobacteriota	3.13815	1.03144
Actinomycetota	2.6081	29.4715
Armatimonadota	0.252241	0.134295
Bacillota	9.26311	7.28655
Bacteria candidate phyla	0.0186589	0.00276897
Bacteroidota	15.1296	10.4113
Bdellovibrionota	0.281266	0.22844
Campylobacterota	0.120937	0.218749
Candidatus Dependentiae	0.00276428	0.0470725
Candidatus Melainabacteria	0.0476839	0.0526104
Candidatus Saccharibacteria	0.117482	0.600867
Candidatus Wolfebacteria	0.00621964	0
Chlamydiota	0.0615053	0.490108
Chloroflexota	0.460253	0.167523
Cyanobacteriota	0.00552857	0.150909
Deinococcota	0	0.0110759
Elusimicrobiota	0.0145125	0
Euryarchaeota	0.00207321	0.0138449
Fibrobacterota	0.00345535	0
Gemmatimonadota	0.568751	0.042919
Ignavibacteriota	0.0207321	0.00830691
Kiritimatiellota	0	0.00692243
Mycoplasmatota	0.00621964	0
Myxococcota	0.625419	2.00058
Nitrospirota	0.0615053	0
Planctomycetota	1.24876	2.9988
Pseudomonadota	61.9351	42.7557
Spirochaetota	0.0124393	0.110759
Thermodesulfobacteriota	0.625419	0.094145
Verrucomicrobiota	3.34478	1.66277
Vulcanimicrobiota	0.00829285	0

## Sheet: 16S_Class
Class	ECT	END
Bacteriovoracia	0.0651258	0.00970026
Bacteroidia	6.21189	4.24733
Bdellovibrionia	0.185678	0.162133
Betaproteobacteria	23.9136	9.17368
Blastocatellia	0.823772	0.0263293
Candidatus Babeliae	0.00277131	0.0235578
Candidatus Berkelbacteria	0.0152422	0.0027715
Candidatus Saccharimonadia	0.117781	0.601416
Chlamydiia	0.0616617	0.490556
Chlorobiia	0.0284059	0
Chloroflexia	0.0256346	0.00692876
Chthonomonadia	0.0651258	0.0235578
Clostridia	4.67243	5.02889
Cyanophyceae	0.00554262	0.151047
Cytophagia	0.0755182	0.0194005
Dehalococcoidia	0.221705	0.0873024
Deinococci	0	0.011086
Deltaproteobacteria	0.0637402	0.022172
Desulfarculia	0.0138566	0
Desulfobacteria	0.0464195	0.00970026
Desulfobulbia	0.06859	0
Desulfovibrionia	0	0.0429583
Desulfuromonadia	0.492601	0.0415726
Desulfururellia	0.00692828	0
Epsilonproteobacteria	0.0921461	0.160747
Erysipelotrichia	0	0.00692876
Fibrobacteria	0.00346414	0
Fimbriimonadia	0.113624	0.10116
Flavobacteriia	5.73731	1.61163
Gammaproteobacteria	20.3324	11.1539
Gemmatimonadia	0.563269	0.0429583
Holophagae	0.0775967	0.00692876
Ignavibacteria	0.0595832	0.0623588
Kazania	0.00346414	0
Kiritimatiellia	0	0.00692876
Ktedonobacteria	0.036027	0.0679018
Methanobacteria	0.00207848	0.00831451
Mollicutes	0.00623545	0
Myxococcia	0.273667	0.0970026
Negativicutes	4.14588	1.62687
Nitrospiria	0.0616617	0
Oligoflexia	0.0311773	0.0568158
Opitutia	0.00346414	0
Phycisphaerae	0.524471	0.131646
Planctomycetia	0.688671	2.84079
Polyangia	0.353342	1.90541
Spartobacteria	1.49443	0.881338
Sphingobacteriia	3.07616	4.48845
Spirochaetia	0.0124709	0.11086
Syntrophobacteria	0.00346414	0
Tepidiformia	0.0166279	0
Terriglobia	1.75355	0.963097
Terrimicrobiia	0.0166279	0
Thermoanaerobaculia	0.0138566	0
Thermoleophilia	0.408076	1.52987
Vampirovibriophyceae	0	0.0194005
Verrucomicrobiia	1.83877	0.78295
Vicinamibacteria	0.477358	0.0360295

## Sheet: 16S_Order
Order	ECT	END
Abditibacteriales	0.00911187	0
Acidaminococcales	0.00700913	0.00974238
Acidimicrobiales	0.0658858	0.0389695
Actinomycetales	0.00420548	0
Aeromonadales	1.03315	0.187889
Alteromonadales	0.00140183	0
Anaeroplasmatales	0.00630822	0
Armatimonadales	0.0126164	0.00278354
Bacillales	0.412838	0.691709
Bacteriovoracales	0.0658858	0.00974238
Bacteroidales	0.0434566	0.0988156
Bdellovibrionales	0.187845	0.162837
Blastocatellales	0.796938	0.0264436
Bryobacterales	0.658158	0.1183
Burkholderiales	21.7837	8.69716
Caldicellulosiruptorales	0.0834087	0
Campylobacterales	0.0911187	0.1183
Candidatus Babeliales	0.00280365	0.0236601
Candidatus Obscuribacterales	0.048363	0.0334025
Candidatus Saccharimonadales	0.119155	0.604028
Capsulimonadales	0.0609795	0.00695885
Catenulisporales	0	0.00417531
Caulobacterales	0.386203	0.334025
Cellvibrionales	0	0.0487119
Chitinophagales	4.65336	2.91019
Chlamydiales	0.024532	0.0431448
Chlorobiales	0.0287374	0
Chloroflexales	0.00420548	0.00695885
Chromatiales	0.032242	0.00417531
Chthoniobacterales	1.42706	0.81001
Chthonomonadales	0.0658858	0.0236601
Cytophagales	1.65836	1.27625
Dehalococcoidales	0.180135	0.0793308
Deinococcales	0	0.0111342
Desulfarculales	0.0140183	0
Desulfobacterales	0.0469612	0.00974238
Desulfobulbales	0.0693904	0
Desulfovibrionales	0	0.0431448
Desulfurellales	0.00700913	0
Desulfuromonadales	0.0602785	0
Enterobacterales	4.10665	2.63184
Erysipelotrichales	0	0.00695885
Eubacteriales	3.47513	4.43
Fibrobacterales	0.00350457	0
Fimbriimonadales	0.11495	0.101599
Flavobacteriales	5.80426	1.61863
Frankiales	0.0175228	0.694493
Gaiellales	0.13808	0.0570625
Gammaproteobacteria order incertae sedis	0.290178	1.76198
Geminicoccales	0.00140183	0.00556708
Gemmatales	0.311206	0.624904
Gemmatimonadales	0.569843	0.0431448
Geobacterales	0.438071	0.0417531
Geodermatophilales	0.257235	0.0473201
Haliangiales	0.119155	0.469026
Holosporales	0.00350457	0
Hyphomicrobiales	6.75961	16.1069
Ignavibacteriales	0.0210274	0.00835061
Isosphaerales	0.0392511	0.687534
Jatrophihabitantales	0.0616804	0.729287
Kineosporiales	0.0119155	0.0988156
Kitasatosporales	0.226395	17.0394
Ktedonobacterales	0.0105137	0.0389695
Lachnospirales	1.04787	0.551141
Legionellales	0.121959	1.04104
Leptolyngbyales	0	0.128043
Leptospirales	0.0126164	0.107166
Limisphaerales	0.461902	0.115517
Lutisporales	0.00841096	0
Lysobacterales	1.43897	1.72719
Maricaulales	0.0392511	0.0208765
Marinilabiliales	0.00560731	0
Methanobacteriales	0.00210274	0.00835061
Methylacidiphilales	0.149295	0.186497
Micrococcales	0.285272	1.40569
Micromonosporales	0.32242	1.09532
Micropepsales	0.574749	0.395262
Moorellales	0.0203265	0
Moraxellales	0.813059	0.0389695
Mycobacteriales	0.431763	5.78558
Myxococcales	0.261441	0.0918568
Nakamurellales	0.0301393	0.0514955
Neisseriales	0.0112146	0.00417531
Nevskiales	0.0329429	0.0862897
Nitrosomonadales	0.850208	0.0709802
Nitrospirales	0.0623813	0
Oceanospirillales	0.00280365	0
Oligoflexales	0.0315411	0.0528872
Opitutales	0.285272	0.0946403
Parachlamydiales	0.0378493	0.449541
Peptostreptococcales	0.107941	0.0208765
Phycisphaerales	0.269151	0.072372
Pirellulales	0.208171	1.12316
Planctomycetales	0.13808	0.417531
Polyangiales	0.253731	1.45022
Propionibacteriales	0.355363	0.892124
Pseudomonadales	12.4728	2.17534
Pseudonocardiales	0.0616804	0.167012
Puniceicoccales	0.00350457	0
Rhodobacterales	0	0.036186
Rhodocyclales	1.54762	0.441191
Rhodospirillales	5.76852	0.823927
Rickettsiales	0.102333	0.072372
Selenomonadales	4.10805	1.62419
Silvanigrellales	0	0.00417531
Solirubrobacterales	0.274758	1.47945
Spartobacteria order incertae sedis	0.0848105	0.0751555
Sphingobacteriales	3.11206	4.50794
Sphingomonadales	4.24753	4.71531
Spirochaetales	0	0.00417531
Sporichthyales	0.00490639	0.00556708
Steroidobacterales	0.114249	1.44744
Streptosporangiales	0.00210274	0.00417531
Syntrophobacterales	0.00350457	0
Tepidiformales	0.0168219	0
Tepidisphaerales	0.261441	0.0598461
Terriglobales	0.867731	0.825319
Terrrimicrobiales	0.0168219	0
Thermoanaerobacterales	0.0168219	0
Thermoanaerobaculales	0.0140183	0
Thermomicrobiales	0.0217283	0
Vampirovibrionales	0	0.0194848
Veillonellales	0.0792032	0
Verrucomicrobiales	0.706521	0.311756
Vicinamibacterales	0.482929	0.036186

## Sheet: 16S_Family
Family	ECT	END
Abditibacteriaceae	0.00936977	0
Acetobacteraceae	0.255867	0.102885
Acidaminococcaceae	0.00720752	0.0100027
Acidobacteriaceae	0.820936	0.833083
Acidothermaceae	0.0158565	0.0157186
Actinomycetaceae	0.00432451	0
Aeromonadaceae	1.06239	0.19291
Alcaligenaceae	0.0403621	0.0171475
Alicyclobacillaceae	0	0.00285792
Alteromonadaceae	0.0014415	0
Amoebophilaceae	0.00360376	0.00571584
Amorphaceae	0.0180188	0
Anaeromyxobacteraceae	0.164331	0.00285792
Anaeroplasmataceae	0.00648677	0
Anaerovoracaceae	0.223433	0.034295
Archangiaceae	0.0252263	0
Arenimicrobiaceae	0.529753	0
Aurantibacillaceae	0.252263	0.155757
Azonexaceae	1.52079	0.445835
Azospirillaceae	4.28055	0.177191
Bacillaceae	0.213343	0.147183
Bacteriovoracaceae	0.0663092	0.0100027
Bacteriovoraceae	0.0014415	0
Bacteroidaceae	0.00360376	0.0228633
Blastocatellaceae	0.229199	0.0200054
Blastochloridaceae	0.0158565	0
Blattabacteriaceae	0.0158565	0
Boseaceae	0.0252263	0.0242923
Bryobacteraceae	0.422361	0.0928824
Burkholderiaceae	1.58349	0.964548
Burkholderiales family incertae sedis	0.750303	0.611595
Caldicellulosiruptoraceae	0.0857695	0
Candidatus Babeliaceae	0.00288301	0.0200054
Candidatus Korobacteraceae	0.00360376	0
Candidatus Midichloriaceae	0	0.0100027
Candidatus Paracaedibacteraceae	0.00360376	0
Candidatus Saccharimonadaceae	0.0266678	0.264357
Capillimicrobiaceaae	0.000720752	0.527286
Capsulimonadaceae	0.0627054	0.0071448
Catenulisporaceae	0	0.00428688
Caulobacteraceae	0.367583	0.318658
Cellulomonadaceae	0	0.0114317
Cellvibrionaceae	0	0.0500136
Chitinibacteraceae	0.726518	0.108601
Chitinimonadaceae	0.0353168	0
Chitinophagaceae	4.78291	2.98795
Chlorobiaceae	0.0295508	0
Chryseotaleaceae	0.0281093	0.00571584
Chthoniobacteraceae	1.45015	0.708764
Chthonomonadaceae	0.0540564	0.0242923
Clostridiaceae	2.85706	4.29974
Comamonadaceae	5.07553	1.21319
Conexibacteraceae	0.0252263	0.0928824
Corynebacteriaceae	0	0.0200054
Corynebacteriales family incertae sedis	0.00864902	0
Coxiellaceae	0.0886525	0.0885955
Crocinitomicaceae	0.844	0.252926
Cryptosporangiaceae	0.00216226	0.0300081
Cytophagaceae	0.087211	0.211486
Dehalococcoidaceae	0.118203	0.0214344
Deinococcaceae	0	0.0114317
Desulfarculaceae	0.014415	0
Desulfatibacillaceae	0	0.00285792
Desulfitobacteriaceae	0.00792827	0
Desulfobacteraceae	0.00216226	0
Desulfocapsaceae	0.00216226	0
Desulforegulaceae	0.0461281	0
Desulfovibrionaceae	0	0.0314371
Desulfuromonadaceae	0.0619847	0
Devosiaceae	0.327221	0.210057
Dongiaceae	0.5557	0.225776
Ectothiorhodospiraceae	0.0331546	0.00428688
Enterobacteriaceae	3.68448	2.092
Erwiniaceae	0.0836072	0.108601
Eubacteriales family incertae sedis	0	0.0100027
Fibrobacteraceae	0.00360376	0
Fimbriimonadaceae	0.118203	0.104314
Flavobacteriaceae	3.92305	1.16317
Fontisphaeraceae	0.166494	0.0400109
Frankiaceae	0	0.667324
Fulvivirgaceae	0.799314	0.543005
Gaiellaceae	0.0252263	0
Gammaproteobacteria family incertae sedis	0.298391	1.80906
Geminicoccaceae	0.0014415	0.00571584
Gemmataceae	0.320014	0.641603
Gemmatimonadaceae	0.585971	0.0442977
Geobacteraceae	0.447587	0.0428688
Geodermatophilaceae	0.264516	0.0485846
Hafniaceae	0.0691922	0.0257213
Helicobacteraceae	0.0461281	0.0728769
Hymenobacteraceae	0.00720752	0
Hyphomicrobiaceae	0.4029	0.400109
Hyphomicrobiales family incertae sedis	0.0273886	0.0157186
Hyphomonadaceae	0.0295508	0.0242923
Iamiaceae	0.00432451	0
Ilumatobacteraceae	0.0526149	0.0400109
Intrasporangiaceae	0.014415	0.0128606
Isosphaeraceae	0.0403621	0.705906
Jatrophihabitantaceae	0.0634262	0.748775
Kaistiaceae	0.0151358	0.0157186
Kineosporiaceae	0.0122528	0.101456
Kofleriaceae	0.122528	0.481559
Kribbellaceae	0.0706337	0.0371529
Ktedonobacteraceae	0.0108113	0.0400109
Lachnospiraceae	1.07752	0.565868
Lacipirellulaceae	0.0670299	0.307226
Leadbetterellaceae	0.0583809	0.0185765
Legionellaceae	0.0367583	0.980266
Leptospiraceae	0.00216226	0
Limisphaerales family incertae sedis	0.0194603	0.00857376
Lutisporaceae	0.00864902	0
Lysobacteraceae	0.0338753	0.0171475
Maricaulaceae	0.0403621	0.0214344
Methanobacteriaceae	0.00216226	0.00857376
Methylacidiphilaceae	0.15352	0.191481
Methylobacteriaceae	0.00648677	0.0214344
Methyloligellaceae	0	0.00428688
Methylophilaceae	0.295508	1.43039
Microbacteriaceae	0.215505	1.38323
Micrococcaceae	0.0389206	0.035724
Micromonosporaceae	0.331546	1.12459
Micropepsaceae	0.591017	0.405824
Moorellaceae	0.0209018	0
Moraxellaceae	0.836072	0.0400109
Mycobacteriaceae	0.381278	5.61152
Nakamurellaceae	0.0309923	0.0528715
Natronincolaceae	0.00360376	0
Neisseriaceae	0.011532	0.00428688
Nevskiaceae	0.0338753	0.0885955
Nitrobacteraceae	1.95035	6.7204
Nitrosomonadaceae	0.258029	0.0371529
Nitrospiraceae	0.0641469	0
Nocardiaceae	0.0540564	0.308655
Nocardioidaceae	0.281814	0.87881
Novispirillaceae	0.0490111	0.0242923
Oceanospirillaceae	0.00288301	0
Opitutaceae	0.293346	0.0971692
Oscillospiraceae	0.3647	0.165759
Oxalobacteraceae	6.48533	3.41521
Paenibacillaceae	0.166494	0.477272
Parachlamydiaceae	0.0151358	0.450122
Paracoccaceae	0	0.0371529
Parvibaculaceae	0.0338753	0
Pasteuriaceae	0	0.0114317
Patulibacteraceae	0.00576602	0
Pectobacteriaceae	0.0295508	0.035724
Peptostreptococcales	0.00432451	0
Phaselicystidaceae	0.0345961	0
Phreatobacteraceae	0.0598224	0
Phycisphaeraceae	0.276769	0.0743059
Phyllobacteriaceae	0.286138	0.291508
Pirellulaceae	0.0691922	0.378674
Planctomycetaceae	0.126132	0.340092
Planococcaceae	0.00792827	0.0414398
Polyangiaceae	0.183792	0.290079
Prevotellaceae	0.0252263	0.0657321
Prolixibacteraceae	0.00576602	0
Propionibacteriaceae	0.0129735	0
Pseudobdellovibrionaceae	0.193162	0.167188
Pseudomonadaceae	12.8258	2.23346
Pseudonocardiaceae	0.0634262	0.171475
Puniceicoccaceae	0.00360376	0
Pyrinomonadaceae	0.0446866	0.0071448
Reyranellaceae	0.446145	0.735914
Rhizobiaceae	2.56444	6.09451
Rhodanobacteraceae	1.44583	1.7219
Rhodocyclaceae	5.08635	0.0771638
Rhodospirillaceae	0.557862	0.271502
Rickettsiaceae	0.0576602	0.0114317
Roseiarcaceae	0.0194603	0.0400109
Roseiflexaceae	0.00432451	0.0071448
Sandaracinaceae	0.0425244	1.16317
Silvanigrellaceae	0	0.00428688
Simkaniaceae	0.0165773	0.00857376
Solibacteraceae	0.247218	0.0285792
Solirubrobacteraceae	0.0591017	0.292937
Spartobacteria family incertae sedis	0.087211	0.0771638
Sphaerotilaceae	1.81053	1.046
Sphingobacteriaceae	2.75183	4.48407
Sphingomonadaceae	4.3346	4.84131
Sphingosinicellaceae	0.0331546	0
Spirochaetaceae	0	0.00428688
Spirosomataceae	0.195324	0.0814507
Sporichthyaceae	0.00504526	0.00571584
Sporomusaceae	4.30577	1.6676
Staphylococcaceae	0	0.0271502
Steroidobacteraceae	0.117483	1.48612
Sterolibacteriaceae	0.271003	0.00857376
Streptomycetaceae	0.232803	17.4947
Streptosporangiaceae	0	0.00428688
Tepidibacteraceae	0.00216226	0
Tepidiformaceae	0.017298	0
Tepidisphaeraceae	0.246497	0.0614452
Terrimicrobiaceae	0.0345961	0.120033
Thermoactinomycetaceae	0.0367583	0
Thermoanaerobacteraceae	0.017298	0
Thermoanaerobaculaceae	0.014415	0
Thermoguttaceae	0.0778412	0.46727
Thermomonosporaceae	0.00216226	0
Thiovibrionaceae	0.0691922	0
Turicibacteraceae	0	0.0071448
Usitatibacteraceae	0.34524	0.0271502
Verrucomicrobiaceae	0.726518	0.320087
Vicinamibacteraceae	0.496598	0.0371529
Weeksellaceae	1.23176	0.218631
Xanthobacteraceae	0.529753	1.8405
Yersiniaceae	0.35461	0.440119
Zoogloeaceae	0.432451	0.035724

[truncated: 1 more sheets: 16S_Genus]
